# Supplementary material for: Cope PPA—Adaptation of the Biographic-Narrative Approach for Persons with Primary Progressive Aphasia: Protocol for Clinical Trial Design
Source: Brain Sci. 2024 Jul 11;14(7):692. doi: 10.3390/brainsci14070692 (PMC11274457; doi:10.3390/brainsci14070692)
Supplement: Supplementary file 1 [file brainsci-14-00692-s001.zip]

Archive with 6 entries (6 files):
- Supplementary Materials File S1.pdf
- Supplementary Materials File S2.pdf
- Supplementary Materials File S3.pdf
- Supplementary Materials File S4.pdf
- Supplementary Materials File S5.pdf
- Supplementary Materials File S6.pdf
